# Supplementary material for: In Vivo Confocal Microscopy in Different Types of Dry Eye and Meibomian Gland Dysfunction
Source: J Clin Med. 2022 Apr 22;11(9):2349. doi: 10.3390/jcm11092349 (PMC9099706; doi:10.3390/jcm11092349)
Supplement: Supplementary file 1 [file jcm-11-02349-s001.zip]

Archive with 2 entries (2 files):
- Supplementary File S1.pdf
- Supplementary Tables S1 and S2.pdf
